# Supplementary material for: Insights from incorporating quantum computing into drug design workflows
Source: Bioinformatics. 2022 Dec 7;39(1):btac789. doi: 10.1093/bioinformatics/btac789 (PMC9825754; doi:10.1093/bioinformatics/btac789)
Supplement: btac789_Supplementary_Data [file btac789_supplementary_data.zip]

Archive with 2 entries (2 files):
- HypaCADD Manuscript Supp Rev 3.0.xlsx
- HypaCADD Manuscript Supp Rev 3.0.pdf
