# Supplementary material for: Insights from incorporating quantum computing into drug design workflows
Source: Bioinformatics. 2022 Dec 7;39(1):btac789. doi: 10.1093/bioinformatics/btac789 (PMC9825754; doi:10.1093/bioinformatics/btac789)
Supplement: btac789_Supplementary_Data [file btac789_supplementary_data.zip › HypaCADD Manuscript Supp Rev 3.0.xlsx]

## Sheet: Table S4
Truth	Genodock	Genodock w/ SVM	cQNN	qisQNN	Weighted mQNN: 3-layer 0.15 margin	Weighted mQNN: 3-layer 0.5 margin	Weighted mQNN: 6-layer 0.15 margin	Weighted mQNN: 6-layer 0.5 margin
1	0.93	0.92635	0.99	1	0.183001	0.789404	0.216264	0.790394
1	0.98	0.955077	1	1	0.264368	0.982441	0.287376	1.01912
1	0.95	0.948371	1	1	0.268061	1.04592	0.283035	1.09032
1	0.94	0.946468	1	0.99	0.160469	0.789525	0.181705	0.803794
1	0.86	0.942112	1	1	0.160789	0.841637	0.186298	0.834772
1	0.9	0.92315	1	1	0.184036	0.833368	0.219439	0.843191
1	0.36	0.124054	0.01	0	-0.229502	-0.415237	-0.34195	-0.768486
1	0.82	0.9323	1	1	0.133788	0.925908	0.212616	0.932088
1	0.94	0.932122	1	1	0.313635	0.88675	0.368851	0.93392
1	0.46	0.0443507	0	0	-0.271002	-0.58201	-0.392564	-0.886183
1	0.89	0.925247	0.98	1	0.351905	0.971792	0.404406	0.987956
0	0.98	0.92869	1	1	0.303454	1.00196	0.324756	1.06547
1	0.98	0.928943	1	1	0.312118	1.00872	0.337219	1.07698
1	0.98	0.928875	1	0.99	0.312019	1.00886	0.337096	1.07695
0	0.98	0.9031	0.99	1	0.121097	0.54705	0.157682	0.536014
1	0.98	0.931706	0.99	1	0.250125	0.832505	0.337011	0.929606
1	0.84	0.924858	0.99	1	0.175817	0.69611	0.248311	0.773433
1	0.07	0.105617	0.02	0	-0.380879	-0.499479	-0.35373	-0.729617
0	0.02	0.0588207	0.01	0	-0.203239	-0.576081	-0.122797	-0.557833
0	0.12	0.183808	0	0	-0.195292	-0.543701	-0.157895	-0.585766
0	0.91	0.935043	0.99	1	0.508908	1.37619	0.602888	1.54927
1	0.79	0.36607	0.02	0	-0.266413	-0.843111	-0.271107	-0.507053
0	0.68	0.350634	0.03	0	-0.281615	-0.888077	-0.309412	-0.616037
0	0.38	0.204035	0	0.01	-0.0572663	-0.26012	0.0317668	-0.304571
1	0.99	0.926671	1	1	0.274405	0.884372	0.29961	0.951853
1	0.96	0.927398	1	1	0.284019	0.892282	0.312702	0.965608
1	0.97	0.927617	1	1	0.284359	0.892163	0.313091	0.965914
1	0.97	0.927617	1	1	0.284359	0.892163	0.313091	0.965914
1	1	0.934921	1	1	0.236102	0.749488	0.246171	0.77509
0	0.86	0.919502	0.99	1	0.0618825	0.560317	0.195473	0.649054
0	0.97	0.950952	1	1	0.329736	1.11844	0.429656	1.24986
0	0.88	0.941813	0.99	1	0.269628	1.0044	0.344146	1.08526
1	1	0.953845	1	1	0.319925	1.04535	0.401612	1.1606
1	0.81	0.913341	0.99	1	0.264594	0.756166	0.309324	0.860231
1	0.13	0.0592001	0.02	0	-0.321552	-0.703992	-0.449223	-0.928091
0	0.99	0.946971	0.99	1	0.296482	0.919388	0.316345	0.979468
1	0.95	0.949413	0.99	1	0.212235	0.454145	0.311444	0.584929
1	0.99	0.939901	1	1	0.187401	0.585591	0.208009	0.652839
1	0.94	0.900397	1	1	0.179796	0.441686	0.208432	0.470931
1	0.96	0.902577	1	1	0.182193	0.445234	0.216146	0.473241
1	1	0.9299	0.99	1	0.161624	0.551439	0.212355	0.5785
1	0.9	0.920232	0.99	1	0.276294	0.69615	0.245342	0.680002
1	0.54	0.108343	0	0.01	-0.499629	-0.623549	-0.290495	-0.840547
1	0.86	0.87365	1	1	-0.113977	0.250864	0.010592	0.291477
0	0.38	0.122253	0	0	-0.434852	-0.502982	-0.226513	-0.694183
1	0.52	0.125772	0.01	0	-0.458389	-0.585787	-0.252871	-0.770332
1	0.85	0.851428	0.99	1	-0.12943	0.192195	-0.000720978	0.24786
1	0.9	0.893947	0.99	1	-0.106248	0.28728	0.0364326	0.341382
1	0.98	0.95627	0.99	1	0.276782	0.926839	0.298727	0.967146
0	0.95	0.949311	1	1	0.290306	0.987718	0.303191	1.03353
1	0.97	0.94793	1	1	0.309252	1.07732	0.336723	1.10994
1	0.95	0.947458	0.99	1	0.184213	0.737085	0.196415	0.75821
1	0.95	0.903584	0.99	1	0.185417	0.449092	0.216226	0.477423
1	0.94	0.903494	1	1	0.182188	0.449773	0.219856	0.463345
1	0.98	0.932974	0.99	0.99	0.160454	0.534646	0.212393	0.56153
1	0.95	0.939547	1	1	0.125098	0.512782	0.239416	0.61548
1	0.95	0.939547	1	1	0.125098	0.512782	0.239416	0.61548
1	0.88	0.841268	1	1	0.0318514	0.14025	0.0579236	0.157842
1	0.88	0.841268	1	1	0.0318514	0.14025	0.0579236	0.157842
1	0.93	0.902848	1	1	0.0681804	0.313898	0.163766	0.381617
1	0.93	0.902848	1	1	0.0681804	0.313898	0.163766	0.381617
1	0.96	0.902376	1	1	0.0835889	0.339256	0.147898	0.393857
1	0.96	0.902376	1	1	0.0835889	0.339256	0.147898	0.393857
1	0.87	0.936143	1	1	0.531492	1.37084	0.602967	1.47982
1	0.9	0.935303	1	1	0.216984	0.504637	0.234502	0.479696
1	0.11	0.145504	0.01	0.02	-0.256546	-0.551221	-0.19432	-0.651564
1	0.25	0.160393	0	0	-0.267524	-0.580189	-0.23668	-0.674887
1	0.16	0.149611	0.01	0	-0.281214	-0.584501	-0.267027	-0.70108
0	0.3	0.184482	0	0	-0.271659	-0.580298	-0.251067	-0.682461
1	0.94	0.902843	1	1	0.182493	0.448943	0.215596	0.467707
1	0.96	0.905105	1	1	0.187333	0.453335	0.224487	0.474445
1	0.99	0.933147	1	1	0.158755	0.527728	0.209872	0.552847
1	0.98	0.925302	1	1	0.271203	0.71893	0.304039	0.773806
1	0.98	0.926845	0.99	1	0.271671	0.704929	0.305193	0.755808
1	0.98	0.929668	0.98	1	0.287327	0.841907	0.335647	0.927308
0	0.98	0.979955	1	1	0.318053	0.748443	0.233516	0.803214
0	0.96	0.972275	0.98	1	0.270665	0.603008	0.195331	0.632229
1	0.96	0.943071	0.01	0	0.170339	0.269029	0.179381	0.463728
0	0.63	0.0777578	0	0	-0.234207	-0.486277	-0.370466	-0.636724
0	0.71	0.0744382	0.01	0	-0.280374	-0.526353	-0.512896	-0.65885
0	0.52	0.0516682	0.02	0	-0.402868	-0.682174	-0.877208	-1.18838
0	0.7	0.0805247	0.01	0	-0.275914	-0.518361	-0.413044	-0.605638
1	0.98	0.946763	0.98	1	0.437995	1.12577	0.480689	1.25014
1	0.95	0.927244	1	1	0.273313	0.832616	0.295762	0.845367
1	0.44	0.0703663	0	0.01	-0.20747	-0.543033	-0.31224	-0.750533
1	0.52	0.0614394	0	0.01	-0.371518	-0.663574	-0.570473	-1.01793

## Sheet: Table S6
position	ref	alt	X77	X77	X77	X77	X77	ZINC000016020583	ZINC000016020583	ZINC000016020583	ZINC000016020583	ZINC000016020583	ZINC000036707984	ZINC000036707984	ZINC000036707984	ZINC000036707984	ZINC000036707984
			Genodock	Genodock w/ SVM	Weighted mQNN: 6-layer 0.15 margin	cQNN	qisQNN	Genodock	Genodock w/ SVM	Weighted mQNN: 6-layer 0.15 margin	cQNN	qisQNN	Genodock	Genodock w/ SVM	Weighted mQNN: 6-layer 0.15 margin	cQNN	qisQNN
6	MET	LEU	FALSE	FALSE	TRUE	FALSE	FALSE	FALSE	FALSE	TRUE	FALSE	FALSE	FALSE	FALSE	FALSE	FALSE	FALSE
8	PHE	LEU	FALSE	FALSE	TRUE	FALSE	FALSE	FALSE	FALSE	TRUE	FALSE	FALSE	FALSE	FALSE	FALSE	FALSE	FALSE
15	GLY	SER	FALSE	FALSE	TRUE	FALSE	FALSE	FALSE	FALSE	TRUE	FALSE	FALSE	FALSE	FALSE	FALSE	FALSE	FALSE
17	MET	ILE	FALSE	FALSE	FALSE	FALSE	FALSE	FALSE	FALSE	TRUE	FALSE	FALSE	FALSE	FALSE	FALSE	FALSE	FALSE
17	MET	THR	FALSE	FALSE	FALSE	FALSE	FALSE	FALSE	FALSE	TRUE	FALSE	FALSE	FALSE	FALSE	FALSE	FALSE	FALSE
18	VAL	ALA	FALSE	FALSE	FALSE	FALSE	FALSE	FALSE	FALSE	TRUE	FALSE	FALSE	FALSE	FALSE	FALSE	FALSE	FALSE
20	VAL	ILE	TRUE	TRUE	TRUE	TRUE	TRUE	FALSE	FALSE	TRUE	FALSE	FALSE	FALSE	FALSE	FALSE	FALSE	FALSE
21	THR	ILE	FALSE	FALSE	FALSE	FALSE	FALSE	FALSE	FALSE	FALSE	FALSE	FALSE	FALSE	FALSE	FALSE	FALSE	FALSE
23	GLY	SER	FALSE	FALSE	FALSE	FALSE	FALSE	FALSE	FALSE	TRUE	FALSE	FALSE	FALSE	FALSE	FALSE	FALSE	FALSE
43	ILE	VAL	TRUE	TRUE	TRUE	TRUE	TRUE	TRUE	FALSE	TRUE	FALSE	FALSE	TRUE	TRUE	TRUE	TRUE	TRUE
45	THR	ILE	TRUE	TRUE	TRUE	TRUE	TRUE	TRUE	TRUE	TRUE	TRUE	TRUE	TRUE	TRUE	TRUE	TRUE	TRUE
46	SER	PHE	TRUE	TRUE	TRUE	TRUE	TRUE	TRUE	TRUE	TRUE	TRUE	TRUE	TRUE	TRUE	TRUE	TRUE	TRUE
46	SER	PRO	TRUE	TRUE	TRUE	TRUE	TRUE	TRUE	TRUE	TRUE	TRUE	TRUE	TRUE	TRUE	TRUE	TRUE	TRUE
47	GLU	LYS	FALSE	FALSE	FALSE	FALSE	FALSE	FALSE	FALSE	FALSE	FALSE	FALSE	FALSE	FALSE	FALSE	FALSE	FALSE
50	LEU	PHE	TRUE	TRUE	TRUE	TRUE	TRUE	TRUE	TRUE	TRUE	TRUE	TRUE	TRUE	TRUE	TRUE	TRUE	TRUE
60	ARG	CYS	FALSE	FALSE	FALSE	FALSE	FALSE	FALSE	FALSE	FALSE	FALSE	FALSE	FALSE	FALSE	FALSE	FALSE	FALSE
61	LYS	ARG	FALSE	FALSE	TRUE	FALSE	FALSE	FALSE	FALSE	TRUE	FALSE	FALSE	FALSE	FALSE	FALSE	FALSE	FALSE
70	ALA	SER	FALSE	FALSE	TRUE	FALSE	FALSE	FALSE	FALSE	TRUE	FALSE	FALSE	FALSE	FALSE	FALSE	FALSE	FALSE
71	GLY	SER	FALSE	FALSE	TRUE	FALSE	FALSE	FALSE	FALSE	TRUE	FALSE	FALSE	FALSE	FALSE	FALSE	FALSE	FALSE
75	LEU	PHE	FALSE	FALSE	TRUE	FALSE	FALSE	FALSE	FALSE	TRUE	FALSE	FALSE	FALSE	FALSE	TRUE	FALSE	FALSE
76	ARG	SER	FALSE	FALSE	FALSE	FALSE	FALSE	FALSE	FALSE	FALSE	FALSE	FALSE	FALSE	FALSE	FALSE	FALSE	FALSE
78	ILE	VAL	FALSE	FALSE	TRUE	FALSE	FALSE	FALSE	FALSE	TRUE	FALSE	FALSE	FALSE	FALSE	FALSE	FALSE	FALSE
80	HIS	ASN	FALSE	FALSE	TRUE	FALSE	FALSE	FALSE	FALSE	TRUE	FALSE	FALSE	FALSE	FALSE	FALSE	FALSE	FALSE
81	SER	PHE	FALSE	FALSE	FALSE	FALSE	FALSE	FALSE	FALSE	FALSE	FALSE	FALSE	FALSE	FALSE	FALSE	FALSE	FALSE
82	MET	ILE	FALSE	FALSE	FALSE	FALSE	FALSE	FALSE	FALSE	TRUE	FALSE	FALSE	FALSE	FALSE	FALSE	FALSE	FALSE
83	GLN	LYS	FALSE	FALSE	FALSE	FALSE	FALSE	FALSE	FALSE	TRUE	FALSE	FALSE	FALSE	FALSE	FALSE	FALSE	FALSE
88	LYS	ARG	FALSE	FALSE	TRUE	FALSE	FALSE	FALSE	FALSE	TRUE	FALSE	FALSE	FALSE	FALSE	FALSE	FALSE	FALSE
89	LEU	PHE	FALSE	FALSE	TRUE	FALSE	FALSE	FALSE	FALSE	TRUE	FALSE	FALSE	FALSE	FALSE	FALSE	FALSE	FALSE
90	LYS	ARG	FALSE	FALSE	TRUE	FALSE	FALSE	FALSE	FALSE	TRUE	FALSE	FALSE	FALSE	FALSE	TRUE	FALSE	FALSE
90	LYS	ASN	FALSE	FALSE	TRUE	FALSE	FALSE	FALSE	FALSE	TRUE	FALSE	FALSE	FALSE	FALSE	FALSE	FALSE	FALSE
94	ALA	VAL	FALSE	FALSE	TRUE	FALSE	FALSE	FALSE	FALSE	FALSE	FALSE	FALSE	FALSE	FALSE	FALSE	FALSE	FALSE
96	PRO	LEU	FALSE	FALSE	FALSE	FALSE	FALSE	FALSE	FALSE	FALSE	FALSE	FALSE	FALSE	FALSE	FALSE	FALSE	FALSE
96	PRO	SER	FALSE	FALSE	FALSE	FALSE	FALSE	FALSE	FALSE	TRUE	FALSE	FALSE	FALSE	FALSE	FALSE	FALSE	FALSE
108	PRO	LEU	FALSE	FALSE	FALSE	FALSE	FALSE	FALSE	FALSE	FALSE	FALSE	FALSE	FALSE	FALSE	FALSE	FALSE	FALSE
108	PRO	SER	FALSE	FALSE	FALSE	FALSE	FALSE	FALSE	FALSE	TRUE	FALSE	FALSE	FALSE	FALSE	FALSE	FALSE	FALSE
116	ALA	VAL	FALSE	FALSE	FALSE	FALSE	FALSE	FALSE	FALSE	FALSE	FALSE	FALSE	FALSE	FALSE	FALSE	FALSE	FALSE
121	SER	LEU	FALSE	FALSE	FALSE	FALSE	FALSE	FALSE	FALSE	FALSE	FALSE	FALSE	FALSE	FALSE	FALSE	FALSE	FALSE
125	VAL	ILE	FALSE	FALSE	TRUE	FALSE	FALSE	FALSE	FALSE	TRUE	FALSE	FALSE	FALSE	FALSE	FALSE	FALSE	FALSE
129	ALA	VAL	FALSE	FALSE	FALSE	FALSE	FALSE	FALSE	FALSE	FALSE	FALSE	FALSE	FALSE	FALSE	FALSE	FALSE	FALSE
132	PRO	LEU	FALSE	FALSE	FALSE	FALSE	FALSE	FALSE	FALSE	FALSE	FALSE	FALSE	FALSE	FALSE	FALSE	FALSE	FALSE
132	PRO	SER	FALSE	FALSE	FALSE	FALSE	FALSE	FALSE	FALSE	TRUE	FALSE	FALSE	FALSE	FALSE	FALSE	FALSE	FALSE
135	THR	ILE	FALSE	FALSE	FALSE	FALSE	FALSE	FALSE	FALSE	FALSE	FALSE	FALSE	FALSE	FALSE	FALSE	FALSE	FALSE
143	GLY	SER	TRUE	TRUE	TRUE	TRUE	TRUE	TRUE	TRUE	TRUE	TRUE	TRUE	TRUE	TRUE	TRUE	TRUE	TRUE
157	VAL	LEU	FALSE	FALSE	TRUE	FALSE	FALSE	FALSE	FALSE	TRUE	FALSE	FALSE	FALSE	FALSE	TRUE	FALSE	FALSE
160	CYS	PHE	FALSE	FALSE	TRUE	FALSE	FALSE	FALSE	FALSE	TRUE	FALSE	FALSE	FALSE	FALSE	FALSE	FALSE	FALSE
162	MET	ILE	FALSE	FALSE	FALSE	FALSE	FALSE	FALSE	FALSE	FALSE	FALSE	FALSE	FALSE	FALSE	FALSE	FALSE	FALSE
168	PRO	SER	TRUE	TRUE	TRUE	TRUE	TRUE	TRUE	TRUE	TRUE	TRUE	TRUE	TRUE	TRUE	TRUE	TRUE	TRUE
178	GLU	ASP	FALSE	FALSE	TRUE	FALSE	FALSE	FALSE	FALSE	TRUE	FALSE	FALSE	FALSE	FALSE	FALSE	FALSE	FALSE
184	PRO	LEU	FALSE	FALSE	FALSE	FALSE	FALSE	FALSE	FALSE	FALSE	FALSE	FALSE	FALSE	FALSE	FALSE	FALSE	FALSE
184	PRO	SER	FALSE	FALSE	FALSE	FALSE	FALSE	FALSE	FALSE	FALSE	FALSE	FALSE	FALSE	FALSE	FALSE	FALSE	FALSE
188	ARG	LYS	TRUE	TRUE	TRUE	TRUE	TRUE	TRUE	TRUE	TRUE	TRUE	TRUE	TRUE	TRUE	TRUE	TRUE	TRUE
188	ARG	SER	TRUE	TRUE	TRUE	TRUE	TRUE	TRUE	TRUE	TRUE	TRUE	TRUE	TRUE	TRUE	TRUE	TRUE	TRUE
190	THR	ILE	TRUE	TRUE	TRUE	TRUE	TRUE	TRUE	TRUE	TRUE	TRUE	TRUE	TRUE	TRUE	TRUE	TRUE	TRUE
191	ALA	VAL	TRUE	TRUE	TRUE	TRUE	TRUE	TRUE	TRUE	TRUE	TRUE	TRUE	TRUE	TRUE	TRUE	TRUE	TRUE
193	ALA	SER	FALSE	FALSE	FALSE	FALSE	FALSE	FALSE	FALSE	FALSE	FALSE	FALSE	TRUE	TRUE	TRUE	TRUE	TRUE
193	ALA	THR	FALSE	FALSE	FALSE	FALSE	FALSE	FALSE	FALSE	FALSE	FALSE	FALSE	TRUE	TRUE	TRUE	TRUE	TRUE
193	ALA	VAL	FALSE	FALSE	FALSE	FALSE	FALSE	FALSE	FALSE	FALSE	FALSE	FALSE	TRUE	TRUE	TRUE	TRUE	TRUE
196	THR	MET	FALSE	FALSE	TRUE	FALSE	FALSE	FALSE	FALSE	TRUE	FALSE	FALSE	FALSE	FALSE	FALSE	FALSE	FALSE
198	THR	ILE	FALSE	FALSE	FALSE	FALSE	FALSE	FALSE	FALSE	FALSE	FALSE	FALSE	FALSE	FALSE	FALSE	FALSE	FALSE
199	THR	ILE	FALSE	FALSE	FALSE	FALSE	FALSE	FALSE	FALSE	FALSE	FALSE	FALSE	FALSE	FALSE	FALSE	FALSE	FALSE
205	LEU	VAL	FALSE	FALSE	TRUE	FALSE	FALSE	FALSE	FALSE	TRUE	FALSE	FALSE	FALSE	FALSE	FALSE	FALSE	FALSE
213	ILE	VAL	FALSE	FALSE	FALSE	FALSE	FALSE	FALSE	FALSE	FALSE	FALSE	FALSE	FALSE	FALSE	FALSE	FALSE	FALSE
220	LEU	PHE	FALSE	FALSE	FALSE	FALSE	FALSE	FALSE	FALSE	FALSE	FALSE	FALSE	FALSE	FALSE	FALSE	FALSE	FALSE
224	THR	ALA	FALSE	FALSE	FALSE	FALSE	FALSE	FALSE	FALSE	FALSE	FALSE	FALSE	FALSE	FALSE	FALSE	FALSE	FALSE
225	THR	ILE	FALSE	FALSE	FALSE	FALSE	FALSE	FALSE	FALSE	FALSE	FALSE	FALSE	FALSE	FALSE	FALSE	FALSE	FALSE
227	LEU	PHE	FALSE	FALSE	TRUE	FALSE	FALSE	FALSE	FALSE	FALSE	FALSE	FALSE	FALSE	FALSE	FALSE	FALSE	FALSE
228	ASN	SER	FALSE	FALSE	FALSE	FALSE	FALSE	FALSE	FALSE	FALSE	FALSE	FALSE	FALSE	FALSE	FALSE	FALSE	FALSE
232	LEU	PHE	FALSE	FALSE	TRUE	FALSE	FALSE	FALSE	FALSE	TRUE	FALSE	FALSE	FALSE	FALSE	FALSE	FALSE	FALSE
234	ALA	THR	FALSE	FALSE	TRUE	FALSE	FALSE	FALSE	TRUE	TRUE	FALSE	FALSE	FALSE	FALSE	FALSE	FALSE	FALSE
234	ALA	VAL	FALSE	FALSE	FALSE	FALSE	FALSE	FALSE	FALSE	FALSE	FALSE	FALSE	FALSE	FALSE	FALSE	FALSE	FALSE
235	MET	ILE	FALSE	FALSE	FALSE	FALSE	FALSE	FALSE	FALSE	FALSE	FALSE	FALSE	FALSE	FALSE	FALSE	FALSE	FALSE
236	LYS	ARG	FALSE	FALSE	TRUE	FALSE	FALSE	FALSE	FALSE	TRUE	FALSE	FALSE	FALSE	FALSE	FALSE	FALSE	FALSE
241	PRO	LEU	FALSE	FALSE	FALSE	FALSE	FALSE	FALSE	FALSE	FALSE	FALSE	FALSE	FALSE	FALSE	FALSE	FALSE	FALSE
244	GLN	ARG	FALSE	FALSE	TRUE	FALSE	FALSE	FALSE	FALSE	TRUE	FALSE	FALSE	FALSE	FALSE	FALSE	FALSE	FALSE
246	HIS	TYR	FALSE	FALSE	TRUE	FALSE	FALSE	FALSE	FALSE	TRUE	FALSE	FALSE	FALSE	FALSE	FALSE	FALSE	FALSE
247	VAL	ILE	FALSE	FALSE	TRUE	FALSE	FALSE	FALSE	FALSE	TRUE	FALSE	FALSE	FALSE	FALSE	FALSE	FALSE	FALSE
247	VAL	PHE	FALSE	FALSE	TRUE	FALSE	FALSE	FALSE	FALSE	TRUE	FALSE	FALSE	FALSE	FALSE	FALSE	FALSE	FALSE
249	ILE	THR	FALSE	FALSE	FALSE	FALSE	FALSE	FALSE	FALSE	FALSE	FALSE	FALSE	FALSE	FALSE	FALSE	FALSE	FALSE
254	SER	PHE	FALSE	FALSE	FALSE	FALSE	FALSE	FALSE	FALSE	FALSE	FALSE	FALSE	FALSE	FALSE	FALSE	FALSE	FALSE
255	ALA	VAL	FALSE	FALSE	FALSE	FALSE	FALSE	FALSE	FALSE	FALSE	FALSE	FALSE	FALSE	FALSE	FALSE	FALSE	FALSE
257	THR	ILE	FALSE	FALSE	FALSE	FALSE	FALSE	FALSE	FALSE	FALSE	FALSE	FALSE	FALSE	FALSE	FALSE	FALSE	FALSE
259	ILE	THR	FALSE	FALSE	FALSE	FALSE	FALSE	FALSE	FALSE	FALSE	FALSE	FALSE	FALSE	FALSE	FALSE	FALSE	FALSE
260	ALA	VAL	FALSE	FALSE	FALSE	FALSE	FALSE	FALSE	FALSE	FALSE	FALSE	FALSE	FALSE	FALSE	FALSE	FALSE	FALSE
261	VAL	ILE	FALSE	FALSE	TRUE	FALSE	FALSE	FALSE	FALSE	FALSE	FALSE	FALSE	FALSE	FALSE	FALSE	FALSE	FALSE
263	ASP	GLY	FALSE	FALSE	FALSE	FALSE	FALSE	FALSE	FALSE	FALSE	FALSE	FALSE	FALSE	FALSE	FALSE	FALSE	FALSE
264	MET	VAL	FALSE	FALSE	FALSE	FALSE	FALSE	FALSE	FALSE	FALSE	FALSE	FALSE	FALSE	FALSE	FALSE	FALSE	FALSE
266	ALA	VAL	FALSE	FALSE	FALSE	FALSE	FALSE	FALSE	FALSE	FALSE	FALSE	FALSE	FALSE	FALSE	FALSE	FALSE	FALSE
267	SER	LEU	FALSE	FALSE	FALSE	FALSE	FALSE	FALSE	FALSE	FALSE	FALSE	FALSE	FALSE	FALSE	FALSE	FALSE	FALSE
274	ASN	ASP	FALSE	FALSE	FALSE	FALSE	FALSE	FALSE	FALSE	FALSE	FALSE	FALSE	FALSE	FALSE	FALSE	FALSE	FALSE
274	ASN	SER	FALSE	FALSE	FALSE	FALSE	FALSE	FALSE	FALSE	FALSE	FALSE	FALSE	FALSE	FALSE	FALSE	FALSE	FALSE
276	MET	ILE	FALSE	FALSE	FALSE	FALSE	FALSE	FALSE	FALSE	FALSE	FALSE	FALSE	FALSE	FALSE	FALSE	FALSE	FALSE
276	MET	THR	FALSE	FALSE	FALSE	FALSE	FALSE	FALSE	FALSE	FALSE	FALSE	FALSE	FALSE	FALSE	FALSE	FALSE	FALSE
279	ARG	CYS	FALSE	FALSE	FALSE	FALSE	FALSE	FALSE	FALSE	FALSE	FALSE	FALSE	FALSE	FALSE	FALSE	FALSE	FALSE
283	GLY	ASP	FALSE	FALSE	TRUE	FALSE	FALSE	FALSE	FALSE	TRUE	FALSE	FALSE	FALSE	FALSE	FALSE	FALSE	FALSE
285	ALA	VAL	FALSE	FALSE	FALSE	FALSE	FALSE	FALSE	FALSE	FALSE	FALSE	FALSE	FALSE	FALSE	FALSE	FALSE	FALSE
298	ARG	LYS	FALSE	FALSE	TRUE	FALSE	FALSE	FALSE	FALSE	TRUE	FALSE	FALSE	FALSE	FALSE	FALSE	FALSE	FALSE
301	SER	LEU	FALSE	FALSE	FALSE	FALSE	FALSE	FALSE	FALSE	FALSE	FALSE	FALSE	FALSE	FALSE	FALSE	FALSE	FALSE
304	THR	ILE	FALSE	FALSE	FALSE	FALSE	FALSE	FALSE	FALSE	FALSE	FALSE	FALSE	FALSE	FALSE	FALSE	FALSE	FALSE
